# Supplementary material for: Dual FLT3/MAPK14 Proteolysis-Targeting Chimera (PROTAC) Induces Potent Acute Myeloid Leukemia Cell Death
Source: Pharmaceuticals (Basel). 2026 May 12;19(5):756. doi: 10.3390/ph19050756 (PMC13210772; doi:10.3390/ph19050756)
Supplement: Supplementary file 1 [file pharmaceuticals-19-00756-s001.zip]

Archive with 1 entries (1 files):
- pharmaceuticals-4286121-supplementary.pdf
